# Supplementary material for: GDF-15 and mtDNA Deletions Are Useful Biomarkers of Mitochondrial Dysfunction in Insulin Resistance and PCOS
Source: Int J Mol Sci. 2024 Oct 10;25(20):10916. doi: 10.3390/ijms252010916 (PMC11507876; doi:10.3390/ijms252010916)
Supplement: Supplementary file 1 [file ijms-25-10916-s001.zip]

Archive with 3 entries (3 files):
- Supplementary Materials/Figure S1.tif
- Supplementary Materials/Figure S2.tif
- Supplementary Materials/Supplementary Figures with Legends.docx
